# Supplementary material for: Standardizing to specific target populations in distributed networks and multisite pharmacoepidemiologic studies
Source: Am J Epidemiol. 2024 Feb 27;193(7):1031–9. doi: 10.1093/aje/kwae015 (PMC11520739; doi:10.1093/aje/kwae015)
Supplement: Web_Material_kwae015 [file web_material_kwae015.zip]

Archive with 2 entries (2 files):
- kwae015 Platt Appendix S1.docx
- kwae015 Platt Supplementary Material.pdf
